# Supplementary material for: Comparative Analysis of Primary Ovarian Cancer Cells and Established Cell Lines as a New Tool for Studies on Ovarian Cancer Cell Complexity
Source: Int J Mol Sci. 2024 May 15;25(10):5384. doi: 10.3390/ijms25105384 (PMC11121816; doi:10.3390/ijms25105384)
Supplement: Supplementary file 1 [file ijms-25-05384-s001.zip]

Archive with 4 entries (4 files):
- Figure  S1.pdf
- Figure S2.pdf
- Figure S3.pdf
- Table S1  and S2.pdf
